# Supplementary material for: Phenotypic and Target-Directed Screening Yields New Acaricidal Alternatives for the Control of Ticks
Source: Molecules. 2022 Dec 13;27(24):8863. doi: 10.3390/molecules27248863 (PMC9781803; doi:10.3390/molecules27248863)
Supplement: Supplementary file 1 [file molecules-27-08863-s001.zip]

Archive with 1 entries (1 files):
- molecules-1979398-Supplementary.pdf
